# Supplementary material for: Data for dynamics analysis of soil dissolved organic matter. Long term amendment effect
Source: Data Brief. 2019 Oct 15;27:104665. doi: 10.1016/j.dib.2019.104665 (PMC6831716; doi:10.1016/j.dib.2019.104665)
Supplement: Multimedia component 1 [file mmc1.zip]

Archive with 1 entries (1 files):
- Data in Brief Musadji and Geffroy.xlsx
