# Supplementary material for: Data for dynamics analysis of soil dissolved organic matter. Long term amendment effect
Source: Data Brief. 2019 Oct 15;27:104665. doi: 10.1016/j.dib.2019.104665 (PMC6831716; doi:10.1016/j.dib.2019.104665)
Supplement: Multimedia component 1 [file mmc1.zip › Data in Brief Musadji and Geffroy.xlsx]

## Sheet: mny
Season	Treatment	Field	Depth(cm)	HIX	FI	BIX	DOC	pH
Autumn	Treated	AT	0-15	17.59	1.33	0.66	94.72	8.58
Autumn	Treated	AT	0-15	22.53	1.3	0.62	91.64	8.66
Autumn	Treated	AT	0-15	22.14	1.35	0.63	110.9	8.55
Autumn	Treated	AT	0-15	11.68	1.38	0.66	96.46	8.75
Autumn	Treated	AT	0-15	28.7	1.27	0.54	79.04	8.37
Autumn	Treated	AT	0-15	18.66	1.31	0.6	92.84	8.65
Autumn	Treated	AT	0-15	7.87	1.3	0.6	64.12	8.16
Autumn	Treated	AT	0-15	11.8	1.23	0.55	57.88	8.07
Autumn	Treated	AT	0-15	12.35	1.35	0.66	66.06	8.33
Autumn	Treated	AT	15-30	16.21	1.47	0.8	64.44	8.48
Autumn	Treated	AT	15-30	17.95	1.43	0.78	64.44	8.48
Autumn	Treated	AT	15-30	17.2	1.46	0.77	48.03	8.28
Autumn	Treated	AT	15-30	11.16	1.43	0.75	57.99	8.48
Autumn	Treated	AT	15-30	15.18	1.43	0.74	80.71	8.03
Autumn	Treated	AT	15-30	11.56	1.39	0.7	77.74	8.36
Autumn	Treated	AT	15-30	12.35	1.35	0.66	48.83	8.2
Autumn	Treated	AT	15-30	13.35	1.33	0.7	44.63	7.61
Autumn	Treated	AT	30-60	10	1.49	0.83	50.31	8.19
Autumn	Treated	AT	30-60	12.97	1.44	0.79	75.37	8.36
Autumn	Treated	AT	30-60	9.57	1.51	0.82	62.63	8.25
Autumn	Treated	AT	30-60	3.87	1.53	0.75	49.24	8.09
Autumn	Treated	AT	30-60	2.07	1.37	0.71	49.24	8.09
Autumn	Treated	AT	30-60	11.55	1.43	0.73	33.46	8.14
Autumn	Treated	AT	60-100	7.72	1.58	0.96	10.79	7.88
Autumn	Treated	AT	60-100	5.2	1.44	0.8	6.18	7.45
Autumn	Treated	AT	60-100	4.87	1.47	0.85	9.28	7.3
Autumn	Treated	AT	60-100	5.06	1.4	0.76	31.07	7.99
Autumn	Control	AC	0-15	17.75	1.3	0.61	77.11	8.53
Autumn	Control	AC	0-15	10.46	1.29	0.61	63.59	8.17
Autumn	Control	AC	0-15	11.51	1.38	0.69	51.93	8.47
Autumn	Control	AC	0-15	28.72	1.27	0.56	58.07	8.43
Autumn	Control	AC	0-15	10.32	1.3	0.64	52.52	8.03
Autumn	Control	AC	0-15	7.87	1.34	0.7	40.59	8.03
Autumn	Control	AC	0-15	10.08	1.41	0.7	60.8	8.45
Autumn	Control	AC	0-15	10.92	1.38	0.7	43.75	8.12
Autumn	Control	AC	0-15	11.79	1.44	0.7	44.22	8.3
Autumn	Control	AC	15-30	11.21	1.48	0.81	52.5	8.41
Autumn	Control	AC	15-30	7.17	1.42	0.72	45.39	8.14
Autumn	Control	AC	15-30	9.73	1.43	0.73	51.11	8.02
Autumn	Control	AC	15-30	8.85	1.41	0.74	37.51	8.13
Autumn	Control	AC	15-30	10.98	1.42	0.79	42.5	8.08
Autumn	Control	AC	15-30	5.14	1.41	0.74	39.24	8.37
Autumn	Control	AC	15-30	7.3	1.63	0.84	42.22	8.14
Autumn	Control	AC	30-60	12.6	1.45	0.77	45	8.08
Autumn	Control	AC	30-60	1.1	1.37	0.79	19.72	7.73
Autumn	Control	AC	30-60	9.51	1.51	0.83	39	7.96
Autumn	Control	AC	30-60	5.91	1.4	0.77	35.02	7.95
Autumn	Control	AC	30-60	2.63	1.51	0.81	44.87	7.86
Autumn	Control	AC	30-60	6.35	1.49	0.85	38.57	7.52
Autumn	Control	AC	60-100	3.07	1.54	0.98	5.95	7.34
Autumn	Control	AC	60-100	4.1	1.46	0.94	10.89	7.69
Autumn	Control	AC	60-100	4.59	1.46	0.83	33.21	7.67
Spring	Treated	ST	0-15	10.74	1.39	0.75	9.823	8.4
Spring	Treated	ST	0-15	21.02	1.23	0.64	16.27	8.85
Spring	Treated	ST	0-15	11.83	1.31	0.66	13.67	7.8
Spring	Treated	ST	0-15	22.48	1.26	0.66	19.16	8.3
Spring	Treated	ST	0-15	10.83	1.32	0.67	9.02	7.96
Spring	Treated	ST	15-30	11.84	1.37	0.72	7.627	7.78
Spring	Treated	ST	15-30	10.8	1.53	0.86	7.403	7.82
Spring	Treated	ST	15-30	15.34	1.31	0.71	8.673	8.59
Spring	Treated	ST	30-60	5.78	1.55	0.88	5.691	8.47
Spring	Treated	ST	30-60	4.98	1.59	0.93	6.457	8.25
Spring	Treated	ST	30-60	7.22	1.53	0.86	5.557	8.44
Spring	Treated	ST	60-100	8.97	1.41	0.71	4.226	7.94
Spring	Treated	ST	60-100	3.77	1.53	1.04	4.699	7.22
Spring	Treated	ST	60-100	4.7	1.52	0.9	6.258	7.76
Spring	Control	SC	0-15	3.71	1.52	0.89	3.715	8.48
Spring	Control	SC	0-15	10.39	1.28	0.63	13.37	8.1
Spring	Control	SC	0-15	8.07	1.48	0.8	7.743	8.51
Spring	Control	SC	15-30	8.07	1.48	0.82	4.69	8.1
Spring	Control	SC	15-30	4.98	1.59	0.93	5.336	8.07
Spring	Control	SC	30-60	4.98	1.6	0.93	5.607	8.07
Spring	Control	SC	30-60	5.86	1.64	0.98	5.449	8.02
Spring	Control	SC	30-60	3.89	1.59	0.95	5.549	8.07
Spring	Control	SC	60-100	2.35	1.5	1.02	5.908	7.49
Spring	Control	SC	60-100	3.91	1.52	0.92	5.658	7.37
Spring	Control	SC	60-100	6.42	1.59	0.96	8.996	7.55
Spring	Control	SC	60-100	3.12	1.57	0.9	4.55	7.43
